# Supplementary material for: Cell-penetrating peptide-conjugated, splice-switching oligonucleotides mitigate the phenotype in BTK/Tec double deficient X-linked agammaglobulinemia model
Source: RSC Chem Biol. 2025 Mar 31;6(5):761–71. doi: 10.1039/d4cb00312h (PMC11955834; doi:10.1039/d4cb00312h)
Supplement: CB-006-D4CB00312H-s001 [file CB-006-D4CB00312H-s001.zip]

Archive with 6 entries (6 files):
- bestas_supplementary information_final2.docx
- b-pmo186.dat
- pip6a_pmo186b.dat
- pip6a-control.dat
- pip6a-pgo186.dat
- pip6a-pgo187.dat
